# Supplementary material for: Expression of pH-Sensitive GPCRs in Peritoneal Carcinomatosis of Colorectal Cancer—First Results
Source: J Clin Med. 2023 Feb 23;12(5):1803. doi: 10.3390/jcm12051803 (PMC10003041; doi:10.3390/jcm12051803)
Supplement: Supplementary file 1 [file jcm-12-01803-s001.zip]

Archive with 1 entries (1 files):
- jcm-2155330-supplementary.pdf
